# Supplementary material for: Diet and Acanthosis Nigricans over a Two-Year Period in Children of the Pacific Region
Source: Nutrients. 2023 Jun 12;15(12):2718. doi: 10.3390/nu15122718 (PMC10302045; doi:10.3390/nu15122718)
Supplement: Supplementary file 1 [file nutrients-15-02718-s001.zip]

Archive with 1 entries (1 files):
- nutrients-2416369-supplementary.pdf
